# Supplementary material for: Genomic Analysis and Antimicrobial Resistance of Aliarcobacter cryaerophilus Strains From German Water Poultry
Source: Front Microbiol. 2020 Jul 10;11:1549. doi: 10.3389/fmicb.2020.01549 (PMC7365950; doi:10.3389/fmicb.2020.01549)
Supplement: Supplementary file 1 [file Table_1.XLSX]

## Sheet: Titel sheet
Supplementary Material
Genomic analysis and antimicrobial resistance of Aliarcobacter cryaerophilus strains from German water poultry
Eva Müller1, Helmut Hotzel1, Christine Ahlers2, Ingrid Hänel1, Herbert Tomaso1 and Mostafa Y. Abdel-Glil1*
1Institute of Bacterial Infections and Zoonoses (IBIZ), Friedrich-Loeffler-Institut, Federal Research Institute for Animal Health, Jena, Germany
2Thuringian Animal Disease Fund, Poultry Health Service, Jena, Germany
* Correspondence:
Mostafa Y. Abdel-Glil
mostafa.abdelglil@fli.de
Content
Table S1 - Assembly data of the 17 A. cryaerophilus genomes belonging to cluster I available at the NCBI GenBank database
Table S2 - Results of the in silico DNA-DNA hybridisation (DDH)
Table S3 - Results of the MLST analysis of all 44 A. cryaerophilus genomes
Table S4 - Summary of mobile elements proteins and CRISPR for all tested genomes of cluster I
Table S5 - Part of the gyrA-gene showing the point mutation (Thr-85-Ile).
Table S6 - Distribution of the genes with known function found in the four plasmids
Table S7 - Appearance and coverage of the virulence genes extracted from the plasmid of an A. cryaerophilus strain from New Zealand (BankIt2207814 M830MA_plasmid MK715471)1 in all strains tested in this study

## Sheet: Table S1
Table S1 - Assembly data of the 17 A. cryaerophilus genomes belonging to cluster I available at the NCBI GenBank database 1, 2
WGS	Strain	Size (bp)	Contigs	Minimum (bp)	average (bp)	Maximum (bp)	N50	CDS	rRNA	tRNA	tmRNA
NZ_CP032825.1	ATCC 49615	2055914	1	2055914	2055914	2055914	2055914	2019	15	51	1
GCF_002080085.1	AZT-1	1850477	456	501	4058	58740	10361	2072	4	35	1
GCF_001572865.1	L397	2312134	93	514	24861	117496	56051	2322	3	28	1
GCF_001572855.1	L398	2034191	65	524	31295	210632	64420	2073	4	26	1
GCF_001573015.1	L399	2100483	88	524	23869	203577	54372	2156	5	31
GCF_001573005.1	L400	2207754	83	628	26599	202092	54663	2201	6	30	1
GCF_001572845.1	L401	2173179	77	584	28223	187324	58920	2172	3	26	1
GCF_001572875.1	L406	2019452	63	543	32054	186396	64258	2051	3	30	1
GCF_006503595.1	123	1987555	8	2332	248444	867616	656377	1987	4	40	1
GCF_006503545.1	151	2043164	12	1061	170263	815663	435621	2059	5	40	1
GCF_006503605.1	382	2256512	58	564	38905	204567	95369	2252	3	38	1
GCF_006503615.1	938	2146078	69	568	31102	148137	75027	2223	3	41	1
GCF_006508135.1	LMG 10228	2165012	127	801	17047	138385	38970	2157	3	38	1
GCF_002993045.1	LMG 10229	2066440	27	518	76534	271901	199142	2102	5	37	1
GCF_002993065.1	LMG 9861	2023111	32	750	63222	492973	178435	2037	7	41
GCF_008086605.1	G18RTA	2222529	47	548	47287	266087	137498	2240	3	37	1
GCF_008086685.1	M830A	2281561	55	518	41482	395448	128419	2245	3	40	1
1 https://www.ncbi.nlm.nih.gov/genome/browse/#!/prokaryotes/11530/
2 Benson, D.A., Cavanaugh, M., Clark, K., Karsch-Mizrachi, I., Lipman, D.J., Ostell, J., et al. (2013). GenBank. Nucleic Acids Res 41(Database issue), D36-42. doi: 10.1093/nar/gks1195.

## Sheet: Table S2
Table S2 - Results of the in silico DNA-DNA hybridisation (DDH) 1
Strain	LMG 10229T (Cluster I)			LMG 9065T (Cluster II)			LMG 24291T (Cluster III)			LMG 10210 (Cluster IV)
	identities / HSP length		Difference in % G+C *	identities / HSP length		Difference in % G+C *	identities / HSP length		Difference in % G+C *	identities / HSP length		Difference in % G+C *
	Distance	DDH estimate		Distance	DDH estimate		Distance	DDH estimate		Distance	DDH estimate
16CS0366-1-AR-1	0.0291	75.30% [72.3 - 78.1%]	0.18	0.0721	49.80% [47.2 - 52.4%]	0.19	0.0721	49.80% [47.2 - 52.4%]	0.07	0.0494	61.30% [58.4 - 64.1%]	0.42
16CS0366-1-AR-2	0.0291	75.30% [72.3 - 78.1%]	0.17	0.0720	49.80% [47.2 - 52.5%]	0.18	0.0721	49.80% [47.2 - 52.4%]	0.07	0.0494	61.30% [58.4 - 64.1%]	0.41
16CS0366-1-AR-3	0.0291	75.30% [72.3 - 78.1%]	0.17	0.0721	49.80% [47.2 - 52.4%]	0.19	0.0719	49.90% [47.2 - 52.5%]	0.07	0.0494	61.30% [58.4 - 64.1%]	0.41
16CS0366-1-AR-4	0.0291	75.30% [72.3 - 78%]	0.17	0.0721	49.80% [47.2 - 52.4%]	0.18	0.0721	49.80% [47.2 - 52.4%]	0.07	0.0493	61.30% [58.5 - 64.1%]	0.41
16CS0369-1-AR-1	0.0291	75.30% [72.3 - 78%]	0.17	0.0720	49.80% [47.2 - 52.5%]	0.19	0.0721	49.80% [47.2 - 52.4%]	0.07	0.0494	61.30% [58.4 - 64.1%]	0.41
16CS0369-1-AR-4	0.0290	75.30% [72.3 - 78.1%]	0.01	0.0719	49.90% [47.3 - 52.5%]	0.02	0.0718	49.90% [47.3 - 52.5%]	0.09	0.0494	61.30% [58.5 - 64.1%]	0.25
16CS0814-1	0.0315	73.40% [70.4 - 76.2%]	0.04	0.0734	49.20% [46.6 - 51.9%]	0.03	0.0740	49.00% [46.4 - 51.6%]	0.14	0.0503	60.80% [57.9 - 63.5%]	0.20
16CS0830-1	0.0299	74.70% [71.7 - 77.5%]	0.05	0.0721	49.80% [47.2 - 52.4%]	0.03	0.0727	49.60% [46.9 - 52.2%]	0.15	0.0497	61.10% [58.3 - 63.9%]	0.19
16CS0847-1	0.0296	74.90% [71.9 - 77.7%]	0.04	0.0721	49.80% [47.2 - 52.4%]	0.02	0.0727	49.60% [46.9 - 52.2%]	0.14	0.0493	61.40% [58.5 - 64.2%]	0.20
16CS0847-2	0.0297	74.80% [71.8 - 77.6%]	0.03	0.0724	49.70% [47 - 52.3%]	0.04	0.0731	49.40% [46.8 - 52%]	0.07	0.0498	61.00% [58.2 - 63.8%]	0.27
16CS0847-4	0.0297	74.80% [71.8 - 77.6%]	0.01	0.0724	49.70% [47 - 52.3%]	0.01	0.0730	49.40% [46.8 - 52%]	0.11	0.0498	61.10% [58.2 - 63.9%]	0.23
16CS0847-5	0.0298	74.70% [71.7 - 77.5%]	0.05	0.0722	49.70% [47.1 - 52.4%]	0.04	0.0727	49.60% [46.9 - 52.2%]	0.16	0.0496	61.20% [58.3 - 64%]	0.19
16CS0847-6	0.0297	74.80% [71.8 - 77.6%]	0.03	0.0723	49.70% [47.1 - 52.3%]	0.04	0.0731	49.40% [46.8 - 52%]	0.07	0.0499	61.00% [58.2 - 63.8%]	0.27
16CS1043-1	0.0295	75.00% [72 - 77.8%]	0.06	0.0720	49.80% [47.2 - 52.5%]	0.05	0.0732	49.30% [46.7 - 52%]	0.17	0.0505	60.60% [57.8 - 63.4%]	0.18
16CS1285-3	0.0320	73.00% [70 - 75.9%]	0.18	0.0740	49.00% [46.4 - 51.6%]	0.19	0.0738	49.10% [46.5 - 51.7%]	0.07	0.0512	60.30% [57.4 - 63%]	0.42
16CS1285-4	0.0294	75.00% [72 - 77.8%]	0.26	0.0717	50.00% [47.3 - 52.6%]	0.25	0.0720	49.90% [47.2 - 52.5%]	0.37	0.0452	63.80% [60.9 - 66.7%]	0.02
16CS1290-1	0.0298	74.80% [71.8 - 77.6%]	0.03	0.0724	49.70% [47 - 52.3%]	0.04	0.0731	49.40% [46.8 - 52%]	0.08	0.0499	61.00% [58.2 - 63.8%]	0.27
16CS1292-3	0.0300	74.60% [71.6 - 77.4%]	0.02	0.0726	49.60% [47 - 52.2%]	0.01	0.0731	49.40% [46.8 - 52%]	0.13	0.0498	61.00% [58.2 - 63.8%]	0.22
16CS1292-4	0.0297	74.80% [71.8 - 77.6%]	0.13	0.0722	49.80% [47.1 - 52.4%]	0.11	0.0728	49.50% [46.9 - 52.1%]	0.23	0.0497	61.10% [58.2 - 63.9%]	0.11
17CS0830-1	0.0298	74.70% [71.7 - 77.5%]	0.07	0.0737	49.10% [46.5 - 51.7%]	0.06	0.0745	48.80% [46.2 - 51.4%]	0.18	0.0516	60.00% [57.2 - 62.8%]	0.17
17CS0996-A	0.0296	74.90% [71.9 - 77.7%]	0.05	0.0718	49.90% [47.3 - 52.6%]	0.04	0.0730	49.40% [46.8 - 52%]	0.16	0.0501	60.90% [58 - 63.7%]	0.19
17CS0996-B	0.0296	74.90% [71.9 - 77.7%]	0.05	0.0718	49.90% [47.3 - 52.6%]	0.04	0.0730	49.40% [46.8 - 52%]	0.15	0.0501	60.90% [58 - 63.7%]	0.19
17CS1055-A	0.0301	74.50% [71.5 - 77.3%]	0.02	0.0722	49.80% [47.2 - 52.4%]	0.03	0.0738	49.10% [46.5 - 51.7%]	0.09	0.0504	60.70% [57.8 - 63.5%]	0.26
17CS1055-B	0.0318	73.20% [70.2 - 76%]	0.08	0.0748	48.70% [46.1 - 51.3%]	0.09	0.0743	48.90% [46.3 - 51.5%]	0.03	0.0507	60.50% [57.7 - 63.3%]	0.32
17CS1061	0.0269	77.00% [74 - 79.8%]	0.08	0.0698	50.80% [48.2 - 53.4%]	0.07	0.0706	50.50% [47.8 - 53.1%]	0.19	0.0450	64.00% [61.1 - 66.8%]	0.16
17CS1201-1	0.0298	74.70% [71.7 - 77.5%]	0.24	0.0719	49.90% [47.3 - 52.5%]	0.23	0.0722	49.80% [47.2 - 52.4%]	0.34	0.0489	61.60% [58.7 - 64.4%]	0.00
17CS1201-2	0.0290	75.30% [72.3 - 78.1%]	0.03	0.0714	50.10% [47.5 - 52.7%]	0.05	0.0709	50.30% [47.7 - 53%]	0.07	0.0447	64.20% [61.2 - 67%]	0.27
* ≤ 1 = distinct or same species
1 Meier-Kolthoff, J.P., Auch, A.F., Klenk, H.P., and Goker, M. (2013). Genome sequence-based species delimitation with confidence intervals and improved distance functions. BMC Bioinformatics 14, 60. doi: 10.1186/1471-2105-14-60.

## Sheet: Table S3
Table S3 - Results of the MLST analysis 1,2 of all 44 A. cryaerophilus genomes
Strain	Cluster	aspA	atpA	glnA	gltA	glyA	pgm	tkt	ST
16CS0366-1-AR-1	I	-	233	-	173	-	345	99	-
16CS0366-1-AR-2	I	-	233	-	173	-	345	99	-
16CS0366-1-AR-3	I	-	233	-	173	-	345	99	-
16CS0366-1-AR-4	I	-	233	-	173	-	345	99	-
16CS0369-1-AR-1	I	-	233	-	173	-	345	99	-
16CS0369-1-AR-4	I	-	233	-	173	-	345	99	-
16CS0814-1	I	288	81	-	93	-	-	-	-
16CS0830-1	I	251	79	64	133	-	384	203	-
16CS0847-1	I	96	78	70	72	-	-	-	-
16CS0847-2	I	96	78	70	72	-	-	-	-
16CS0847-4	I	96	78	70	72	-	-	-	-
16CS0847-5	I	96	78	70	72	-	-	-	-
16CS0847-6	I	96	78	70	72	-	-	-	-
16CS1043-1	I	-	232	-	72	-	-	-	-
16CS1285-3	I	-	81	-	73	-	-	-	-
16CS1285-4	I	-	-	-	-	-	-	-	-
16CS1290-1	I	96	78	70	72	-	-	-	-
16CS1292-3	I	96	78	70	72	-	-	-	-
16CS1292-4	I	96	78	70	72	-	-	-	-
17CS0830-1	I	-	-	64	-	-	-	144	-
17CS0996-A	I	-	-	62	212	-	284	115	-
17CS0996-B	I	-	-	62	212	-	284	115	-
17CS1055-A	I	-	79	104	72	-	-	-	-
17CS1055-B	I	-	81	-	71	273, 273	163	119	-
17CS1061	I	-	-	67	87	-	143	-	-
17CS1201-1	I	96	78	70	72	-	-	-	-
17CS1201-2	I	-	-	-	-	-	-	-	-
AZT-1	I	-	-	66	n.p.	-	-	115	-
L397	I	-	190	140	-	n.p.	-	259	-
L398	I	228	167	145	153	-	258	211	-
L399	I	-	-	-	-	-	-	-	-
L400	I	-	92	-	-	-	-	279	-
L401	I	220	179	-	153	501, 501, 501, 501	-	265	-
L406	I	251	81	61	114	-	-	115	-
123	I	-	88	194	93	-	-	145	-
151	I	252	84	104	93	-	222	232	-
382	I	215	152	59	149	224	133	-	-
938	I	-	-	-	n.p.	-	-	-	-
LMG 10228	I	-	90	155	-	-	-	-	-
LMG 10229	I	110	85	67	87	-	158	120	-
LMG 9861	I	100	74	90	80	-	149	111	-
ATCC 49615	I	86	79	61	71	21, 265	136	98	-
G18RTA	I	-	-	-	-	-	-	-	-
M830A	I	-	-	61	193	-	133	151	-
1 https://github.com/tseemann/mlst) and the PubMLST database
2 Jolley, K.A., and Maiden, M.C.J. (2010). BIGSdb: Scalable analysis of bacterial genome variation at the population level. BMC Bioinformatics 11(1), 595. doi: 10.1186/1471-2105-11-595.
n.p. = not present

## Sheet: Table S4
Table S4 - Summary of mobile elements proteins and CRISPR for all tested genomes of cluster I
					Insertion sequences																				Genomic Islands						Integrated prophages
					Insertion sequences families																										Active phages
Strain	Clusters	subgroups (German strains)	Circularized genome	Genome Length	IS1182	IS21	IS256	IS5	IS1380	IS1634	IS3	IS630	IS701	IS200/IS605	IS481	IS110	IS1595	IS4	IS982	IS1	new	Total number	Total length	Percentage	Nr. Genomic Islands (GI)	Total size of the genomic islands GIs	Minimum genomic islands (GI) size per genome	Maximum genomic islands (GI) size per genome	Average genomic islands (GI) size per genome	Percentage	Clostridium phage phi3626	Flavobacterium phage FpV4	Acinetobacter phage LZ35	Aeromonas phage 44RR2.8t.2	Sphingomonas phage PAU	Flavoibacterium phage FCV-20	Clostridium phage phiCT19406C	Lactobacillus phage phiadh	Aureococcus anophagefferens virus	Idiomarinaceae phage Phi1M2-2	Escherichia phage vB_EcoM_PHB05	Thermus phage phiYS40	Thermus phage phi OH2	Salicola phage SCTP-2	Enterococcus phage EFRM31	Enterobacteria phage HK630	Salmonella phage SJ46	Helicobacter phage UKEN32U	Pseudomonas phage JBD44
17CS1201-2	I			2,194,174		1				1	1	1				2						6	8.816	0.4	9	131.979	4.115	34.114	14,664.33	60.15										1	1
16CS1285-4	I		⃝	2,136,856		12	5		16	11		4		1		11					3	63	103.425	4.63	15	223.42	4.108	33.005	14,894.67	104.56							1
LMG 9861	I			2,023,111		3	1		1	4		3				1						13	20.669	1.02	5	130.489	22.15	30.565	26,097.8	64.49
938	I			2,146,078	2	4				1	3		1	1							2	14	18.273	0.85	7	108.322	4.037	64.312	15,474.57	50.47												1
17CS1061	I			1,964,531		1					1											2	3.894	0.2	4	70.851	13.988	20.85	17,712.75	36.06
LMG 10229	I			2,066,440		1	4			1	2		1	2								11	1.432	0.84	4	80.308	5.4	38.198	20.077	38.86													1	1
G18RTA	I			2,222,529		1															2	3	7.957	0.35	4	71.189	14.326	21.758	17,797.25	32.03															1	1
L399	I			2,100,483		2	6				3		3			1						15	22.006	1.05	4	90.956	10.428	36.11	22.739	43.30
L398	I			2,034,191		1	11						1									13	18.265	0.9	4	78.097	11.828	30.212	19,524.25	38.39											1						1
L401	I			2,173,179		1	14				1											16	17.568	0.81	4	168.446	5.646	142.785	42,111.5	77.51									1									1
16CS1285-3	I			2,354,421		3				3	1	1	1	1								10	18.127	0.77	6	116.481	5.726	40.48	19,413.5	49.47					1	1
LMG 10228	I			2,165,012		9	8	4	2	1	1	2				2					1	30	39.644	1.83	10	205.34	6.334	75.665	20.534	94.84
17CS1055-B	I			2,115,336		1	3															4	7.862	0.37	3	29.348	4.019	18.345	9,782.67	13.87									1
16CS0814-1	I			2,064,630		1	2		1	1	1	1	1									8	14.315	0.69	3	30.088	4.745	13.124	110,029.33	14.57
L397	I			2,312,134		1	1	4		2	1					7					6	22	53.021	2.29	4	238.201	7.503	200.61	59,550.25	103.02
AZT-1	I			1,850,477		5	2	2		2			1				1	1			1	15	26.123	1.41	2	90.654	8.461	82.193	45.327	48.98
16CS1043-1	I			2,086,934		4	1	1	1	1	3				1							12	19.973	0.95	1	50.725				24.30				1
L400	I			2,207,754		3					2											5	7.095	0.32	6	239.194	10.513	79.934	39,865.67	108.34																			1
16CS0830-1	I		⃝	2,054,162		2		3	1	3	3			1								13	19.276	0.88	8	136.276	4.282	32.462	17,034.5	66.34		1
382	I			2,256,512		1	12	2		1	5					1	1					23	30.079	1.33	10	201.281	5.33	39.046	20,128.1	89.20												1
17CS0830-1	I			2,089,083		1		3	1		1				1							7	7.961	0.38	4	75.686	5.76	35.528	18,921.5	36.22
L406	I			2,019,452		2	1	1													1	5	9.302	0.46	3	64.738	9.698	29.6	21,579.33	32.05
123	I			1,987,555		1	1															2	2.875	0.14	2	35.701	12.601	23.1	17,850.5	17.96
M830A	I			2,281,561		4	8	1	1	3						1						18	21.075	0.89	6	154.882	5.353	52.77	25,813.67	67.88																1
17CS1055-A	I			2,156,610		1																1	1.889	0.09	4	61.498	10.347	25.371	15,374.5	28.51								1
17CS0996-A	I	iii		2,020,856		1																1	1.358	0.07	2	32.829	4.033	28.796	16,414.5	16.24
17CS0996-B	I	iii		2,019,245		1																1	1.358	0.07	2	32.829	4.033	28.796	16,414.5	16.25
16CS0366-1-AR-1	I	i		2,146,246	1	3	2	1														7	8.21	0.38	6	63.451	8.249	35.521	10.575	29.56	1
16CS0366-1-AR-2	I	i		2,145,280	1	3	2	1														7	11.092	0.52	5	95.838	8.249	28.762	19,167.6	44.67	1
16CS0366-1-AR-3	I	i		2,146,099	1	3	2	1														7	10.257	0.48	5	105.32	8.249	48.419	21.064	49.07	1
16CS0366-1-AR-4	I	i		2,144,077	1	3	2	1														7	8.66	0.4	4	148.607	8.249	34.436	37,151.75	69.31	1
16CS0369-1-AR-1	I	i		2,145,030	1	3	2	1														7	7.693	0.36	5	159.486	8.249	75.684	31,897.2	74.35	1
16CS0369-1-AR-4	I	i	⃝	2,021,348	1	3	2	2														8	12.365	0.57	4	140.209	8.249	99.655	35,052.25	69.36	1
151	I			2,043,164		1																1	1.889	0.09	3	66.199	9.346	40.745	22,066.33	32.4
ATCC 49615	I		⃝	2,055,914		1		1														2	2.884	0.14	6	77.561	7.077	20.189	12,926.83	37.72
17CS1201-1	I	ii		1,997,506		3		1			2				1							7	10.949	0.55	6	266.216	4.096	228.419	44,369.33	133.27
16CS0847-5	I	ii		2,083,468		3		1			2				1							7	13.571	0.65	8	192.158	4.517	98.338	24,019.75	92.22
16CS0847-1	I	ii		2,201,539		3		1			2				1						1	8	12.654	0.57	6	176.559	7.35	84.022	29,426.5	80.19
16CS0847-2	I	ii		2,110,837		3		1			2				1						1	8	12.927	0.61	7	138.24	4.637	41.243	19,748.57	65.49			1
16CS0847-4	I	ii		2,112,744		3		1			2				1	1					1	9	14.361	0.68	6	149.019	7.35	56.717	24,836.5	70.53
16CS0847-6	I	ii		2,110,907		3		1			2				1						1	8	13.275	0.63	7	122.186	4.637	44.653	17,455.14	57.88			1
16CS1290-1	I	ii		2,112,169		3		1			2				1						1	8	12.541	0.59	9	177.702	5.362	52.968	19,744.67	84.13			1
16CS1292-3	I	ii		2,143,554	1	3	3	1			2				1	1					1	13	22.063	1.03	7	151.869	8.231	43.535	21,695.57	70.84			1
16CS1292-4	I	ii	⃝	2,020,388		7		1			3		1		1						1	14	29.831	1.38	6	124.266	4.537	65.506	20.711	61.5
[truncated: 10 more columns]

## Sheet: Table S5
Table S5 - Part of the gyrA-gene showing the point mutation (Thr-85-Ile)
	gyrA-sequence
strain	nucleotide sequence*	amino acid sequence°
16CS0366-1-AR-1	TACCATCCACATGGAGATATTTCTGTGTATGATGCACTTGTA	Tyr His Pro His Gly Asp Ile Ser Val Tyr Asp Ala Leu Val
16CS0366-1-AR-2	TACCATCCACATGGAGATATTTCTGTGTATGATGCACTTGTA	Tyr His Pro His Gly Asp Ile Ser Val Tyr Asp Ala Leu Val
16CS0366-1-AR-3	TACCATCCACATGGAGATATTTCTGTGTATGATGCACTTGTA	Tyr His Pro His Gly Asp Ile Ser Val Tyr Asp Ala Leu Val
16CS0366-1-AR-4	TACCATCCACATGGAGATATTTCTGTGTATGATGCACTTGTA	Tyr His Pro His Gly Asp Ile Ser Val Tyr Asp Ala Leu Val
16CS0369-1-AR-1	TACCATCCACATGGAGATATTTCTGTGTATGATGCACTTGTA	Tyr His Pro His Gly Asp Ile Ser Val Tyr Asp Ala Leu Val
16CS0369-1-AR-4	TACCATCCACATGGAGATATTTCTGTGTATGATGCACTTGTA	Tyr His Pro His Gly Asp Ile Ser Val Tyr Asp Ala Leu Val
16CS0814-1	TACCATCCACATGGAGATACTTCTGTGTATGATGCACTTGTA	Tyr His Pro His Gly Asp Thr Ser Val Tyr Asp Ala Leu Val
16CS0830-1	TACCATCCACATGGAGATATTTCTGTGTATGATGCACTTGTA	Tyr His Pro His Gly Asp Ile Ser Val Tyr Asp Ala Leu Val
16CS0847-1	TACCATCCACATGGAGATATTTCTGTGTATGATGCACTTGTA	Tyr His Pro His Gly Asp Ile Ser Val Tyr Asp Ala Leu Val
16CS0847-2	TACCATCCACATGGAGATATTTCTGTGTATGATGCACTTGTA	Tyr His Pro His Gly Asp Ile Ser Val Tyr Asp Ala Leu Val
16CS0847-4	TACCATCCACATGGAGATATTTCTGTGTATGATGCACTTGTA	Tyr His Pro His Gly Asp Ile Ser Val Tyr Asp Ala Leu Val
16CS0847-5#	TACCATCCACATGGAGATATTTCTGTGTATGATGCACTTGTA	Tyr His Pro His Gly Asp Ile Ser Val Tyr Asp Ala Leu Val
16CS0847-6	TACCATCCACATGGAGATATTTCTGTGTATGATGCACTTGTA	Tyr His Pro His Gly Asp Ile Ser Val Tyr Asp Ala Leu Val
16CS1043-1	TACCATCCACATGGAGATACTTCTGTGTATGATGCACTTGTA	Tyr His Pro His Gly Asp Thr Ser Val Tyr Asp Ala Leu Val
16CS1285-3	TACCATCCACATGGAGATACTTCTGTGTATGATGCACTTGTA	Tyr His Pro His Gly Asp Thr Ser Val Tyr Asp Ala Leu Val
16CS1285-4	TACCATCCACATGGAGATACTTCTGTGTATGATGCACTTGTA	Tyr His Pro His Gly Asp Thr Ser Val Tyr Asp Ala Leu Val
16CS1290-1	TACCATCCACATGGAGATATTTCTGTGTATGATGCACTTGTA	Tyr His Pro His Gly Asp Ile Ser Val Tyr Asp Ala Leu Val
16CS1292-3	TACCATCCACATGGAGATATTTCTGTGTATGATGCACTTGTA	Tyr His Pro His Gly Asp Ile Ser Val Tyr Asp Ala Leu Val
16CS1292-4	TACCATCCACATGGAGATATTTCTGTGTATGATGCACTTGTA	Tyr His Pro His Gly Asp Ile Ser Val Tyr Asp Ala Leu Val
17CS0830-1	TACCATCCACATGGAGATACTTCTGTGTATGATGCACTTGTA	Tyr His Pro His Gly Asp Thr Ser Val Tyr Asp Ala Leu Val
17CS0996-A	TACCATCCACATGGAGATACTTCTGTGTATGATGCACTTGTA	Tyr His Pro His Gly Asp Thr Ser Val Tyr Asp Ala Leu Val
17CS0996-B	TACCATCCACATGGAGATACTTCTGTGTATGATGCACTTGTA	Tyr His Pro His Gly Asp Thr Ser Val Tyr Asp Ala Leu Val
17CS1055-A	TACCATCCACATGGAGATACTTCTGTGTATGATGCACTTGTA	Tyr His Pro His Gly Asp Thr Ser Val Tyr Asp Ala Leu Val
17CS1055-B	TACCATCCACATGGAGATATTTCTGTGTATGATGCACTTGTA	Tyr His Pro His Gly Asp Ile Ser Val Tyr Asp Ala Leu Val
17CS1061	TACCATCCACATGGAGATACTTCTGTGTATGATGCACTTGTA	Tyr His Pro His Gly Asp Thr Ser Val Tyr Asp Ala Leu Val
17CS1201-1#	TACCATCCACATGGAGATATTTCTGTGTATGATGCACTTGTA	Tyr His Pro His Gly Asp Ile Ser Val Tyr Asp Ala Leu Val
17CS1201-2	TACCATCCACATGGAGATACTTCTGTGTATGATGCACTTGTA	Tyr His Pro His Gly Asp Thr Ser Val Tyr Asp Ala Leu Val
* from position 235 to 276; the red-colored 'T' indicates the mutation at position 254
° from positon 79 to 92; the green-colored 'Ile' indicates the result of the mutation at position 85
# phenotypically susceptible to ciprofloxacin

## Sheet: Table S6
Table S6 - Distribution of the genes with known function found in the four plasmids
Product	Distribution
	16CS0369-1-AR-4	16CS0830-1	16CS1285-4	16CS1292-4
AAA ATPase, central region			x
ADP-ribose pyrophosphatase (EC 3.6.1.13)			x
Alkyl hydroperoxide reductase protein C (EC 1.11.1.15)			x
ATP-dependent Clp protease proteolytic subunit ClpP (EC 3.4.21.92)			x
ATP-dependent DNA helicase pcrA (EC 3.6.1.-)				x
ATP-dependent DNA helicase RecG-related protein			x
ATPase (AAA+ superfamily)			x
ATPase component BioM of energizing module of biotin ECF transporter			x
Bacteriocin/lantibiotic efflux ABC transporter, permease/ATP-binding protein	x
Chromosome (plasmid) partitioning protein ParA / Sporulation initiation inhibitor protein Soj	x	x	x	x
Chromosome (plasmid) partitioning protein ParB / Stage 0 sporulation protein J	x	x	x	x
CopG protein			x
Deoxyguanosinetriphosphate triphosphohydrolase (EC 3.1.5.1), subgroup 1	x	x
DNA-invertase			x
DNA-binding protein HU				x
Ethidium bromide-methyl viologen resistance protein EmrE		x
Exonuclease SbcC	x	x		x
Exonuclease SbcD	x	x		x
Fic domain protein, PA0574 type	x	x		x
Fic family protein			x
FIG000605: protein co-occurring with transport systems (COG1739)		x
FIG061771: ATP-dependent nuclease subunit A			x
General secretion pathway protein D / Type II secretion outermembrane pore forming protein (PulD)	x
General secretion pathway protein G	x
GTP pyrophosphokinase (EC 2.7.6.5)	x	x
Helicase, C-terminal:Type III restriction enzyme, res subunit:DEAD/DEAH box helicase, N-terminal	x
Helix-turn-helix domain protein	x		x
HipA domain-containing protein			x
HipB protein @ Antitoxin HigA			x
Integrase-recombinase protein XERCD family			x
ISMca7, transposase		x
IS1478 transposase	x
Mobile element protein	x	x	x	x
Multidrug efflux system, inner membrane proton/drug antiporter (RND type) => CmeB		x
Multidrug efflux system, inner membrane proton/drug antiporter (RND type) => CmeF	x
Multidrug efflux system, membrane fusion component => CmeA		x
Multidrug efflux system, membrane fusion component => CmeE	x
Multidrug efflux system, outer membrane factor lipoprotein => CmeC		x
Multidrug efflux system, outer membrane factor lipoprotein => CmeD	x
nucleotidyltransferase family protein				x
Patatin				x
pathogenesis related protein				x
Phage integrase	x
Phage integrase, site-specific serine recombinase			x
Phage protein		x		x
Predicted transcriptional regulator containing an HTH domain and an uncharacterized domain shared with the mammalian protein Schlafen		x		x
Programmed cell death toxin YdcE			x
Protein ygiW precursor			x
putative ATP-dependent helicase	x
Putative DNA helicase	x
Putative DNA-binding protein in cluster with Type I restriction-modification system			x
Putative predicted metal-dependent hydrolase			x
Putative two-component response regulator	x
Replicative DNA helicase (DnaB) (EC 3.6.4.12)	x	x	x	x
Resolvase	x	x		x
Sensory histidine kinase QseC			x
Serine hydroxymethyltransferase (EC 2.1.2.1) / H4MPt-dependent SHMT	x
Site-specific tyrosine recombinase	x	x		x
Streptomycin 3''-O-adenylyltransferase (EC 2.7.7.47) @ Spectinomycin 9-O-adenylyltransferase				x
Transcriptional regulator, YafY family			x
Transposase	x	x		x
Transposase, IS4 family	x
tRNA-Leu-GAG	x
tRNA-Leu-GAG	x
Two-component system sensor histidine kinase	x	x		x
Two-component system response regulator QseB			x
Type I restriction-modification system, DNA-methyltransferase subunit M (EC 2.1.1.72)		x	x	x
Type I restriction-modification system, restriction subunit R (EC 3.1.21.3)		x	x	x
Type I restriction-modification system, specificity subunit S		x	x	x
Type II restriction enzyme, methylase subunits	x
Type IV fimbrial assembly, ATPase PilB	x
Uncharacterized protein BT3327			x
Uncharacterized protein yjiK			x
UvrD/REP helicase			x

## Sheet: Table S7
Table S7 - Appearance and coverage of the virulence genes extracted from the plasmid of an A. cryaerophilus strain from New Zealand (BankIt2207814 M830MA_plasmid MK715471)1 in all strains tested in this study
product	strain	coverage (%)	identity (%)
WP_105918093.1 2-component system response regulator	G18RTA	56.57	97.96
7TMR-DISM-7TM/7TMR-DISMED2 domain-containing signal transduction protein	16CS0366-1-AR-1	55.83; 31.36	97.84; 99.30
	16CS0366-1-AR-3	31.36; 31.36	97.91; 99.30
	16CS0369-1-AR-4	55.83; 31.36	98.72; 97.91
WP_105918342.1 ATP-binding protein A_cry	M830A	46.60	100.00
WP_066152788.1 DUF2779 domain-containing protein A_cry	16CS0366-1-AR-1	98.31	90.97
	16CS0366-1-AR-2	98.31	90.97
	16CS0366-1-AR-3	98.31	90.97
	16CS0366-1-AR-4	98.31	90.97
	16CS0369-1-AR-1	98.31	90.97
	16CS0369-1-AR-4	98.31	90.97
	17CS1061	99.39	89.66
	L397	98.31	90.97
	L400	99.53	89.11
	G18RTA	98.31	91.80
WP_105917898.1 filamentous hemagglutinin domain-containing protein	16CS0830-1	72.09	89.48
	16CS0847-1	72.01	88.22
	16CS0847-2	72.01	88.22
	16CS0847-4	72.01	88.22
	16CS0847-5	72.01	88.22
	16CS0847-6	72.01	88.22
	16CS1043-1	43.02	93.04
	16CS1290-1	72.01	88.22
	16CS1292-3	72.01	88.22
	16CS1292-4	72.01	88.22
	17CS0830-1	53.37	90.61
	17CS0996-A	48.55	86.82
	17CS0996-B	48.55	86.82
	ATCC 49615	70.46	88.73
WP_105918336.1 integrase A_cry	L397	100.00	96.17
1 On, S.L.W., Althaus, D., Miller, W.G., Lizamore, D., Wong, S.G.L., Mathai, A.J., et al. (2019). Arcobacter cryaerophilus Isolated From New Zealand Mussels Harbor a Putative Virulence Plasmid. Front Microbiol 10, 1802. doi: 10.3389/fmicb.2019.01802.
